# Supplementary material for: Social Distancing in Chronic Migraine during the COVID-19 Outbreak: Results from a Multicenter Observational Study
Source: Nutrients. 2021 Apr 19;13(4):1361. doi: 10.3390/nu13041361 (PMC8074143; doi:10.3390/nu13041361)
Supplement: Supplementary file 1 [file nutrients-13-01361-s001.zip]

Archive with 1 entries (1 files):
- nutrients-1144347-supplementary.pdf
